# Supplementary material for: Serological, Molecular and Culture-Based Diagnosis of Lentiviral Infections in Small Ruminants
Source: Viruses. 2021 Aug 27;13(9):1711. doi: 10.3390/v13091711 (PMC8473411; doi:10.3390/v13091711)
Supplement: Supplementary file 1 [file viruses-13-01711-s001.zip]

Archive with 1 entries (1 files):
- viruses-1302299-supplementary.pdf
